# Supplementary material for: Temporal and spatial variations of soil C, N contents and C:N stoichiometry in the major grain-producing region of the North China Plain
Source: PLoS One. 2021 Jun 11;16(6):e0253160. doi: 10.1371/journal.pone.0253160 (PMC8195419; doi:10.1371/journal.pone.0253160)
Supplement: S1 Table — (XLSX) [file pone.0253160.s001.xlsx]

## Sheet: 1980s
BIANHAO	CITY	COUNTY	LOCATION	NUMBER	X	Y	DEEPTH	TEXTURE	SOM	SOC	TN	RatioCN	ClassC	ClassN
1	新乡	封丘	鹿岗公社任寨大队	7-29	114.68	35.0005	20	砂壤土	0.261	0.151392	0.02	7.56961	6	6
2	新乡	封丘	鹿岗公社任寨大队	7-26	114.683	35.0028	25	砂壤土	0.359	0.208237	0.024	8.67653	6	6
3	新乡	封丘	潘店公社魏营大队	17-53	114.548	35.0289	33	砂壤土	0.438	0.25406	0.031	8.19549	6	6
4	新乡	封丘	陈固公社梅口大队	4-14-1	114.337	35.1676	20	砂壤土	0.845	0.490139	0.026	18.8515	6	6
5	新乡	封丘	油坊公社刘庄大队	15-65	114.673	34.9527	16	砂壤土	0.669	0.388051	0.044	8.81934	6	6
6	新乡	封丘	黄德公社黄德大队	5-112	114.427	35.1868	20	轻壤土	0.489	0.283643	0.054	5.25264	6	5
7	新乡	封丘	赵岗公社马道大队	23-54	114.555	35.1219	19	轻壤土	0.67	0.388631	0.05	7.77262	6	5
8	新乡	封丘	李庄公社李庄大队	19-17	114.673	34.9401	23	轻壤土	0.394	0.228538	0.019	12.0283	6	6
9	新乡	封丘	娄底公社古佛寺大队	12-17	114.362	35.0144	25	轻壤土	0.692	0.401392	0.051	7.87043	6	5
10	新乡	封丘	牛所大队	4-19-1	114.313	35.1517	20	轻壤土	0.893	0.517981	0.052	9.96118	6	5
11	新乡	封丘	城关公社水车里大队	1-101	114.39	35.0292	20	轻壤土	0.811	0.470418	0.049	9.60036	6	6
12	新乡	封丘	应举公社应举大队	3-117	114.296	35.0916	20	中壤土	1.148	0.665893	0.069	9.65063	5	5
13	新乡	封丘	赵岗公社前盘丘大队	23-21	114.554	35.13	20	中壤土	0.5	0.290023	0.062	4.67779	6	5
14	新乡	封丘	留光公社中王庄大队	14-93	114.623	35.0586	20	中壤土	0.848	0.491879	0.054	9.10888	6	5
15	新乡	封丘	陈固公社前吴村大队	4-3-7	114.378	35.1134	20	轻黏土	0.909	0.527262	0.074	7.12516	6	5
16	新乡	封丘	李庄公社苦庄大队	19-24	114.666	34.9381	15	重黏土	1.146	0.664733	0.081	8.20658	5	4
17	新乡	封丘	居厢公社大沙大队	6-40	114.405	35.1534	20	重壤土	0.954	0.553364	0.071	7.79386	6	5
18	新乡	封丘	居厢公社后吴村大队	6-15	114.378	35.1241	20	轻黏土	0.92	0.533643	0.074	7.21139	6	5
19	新乡	封丘	戚城公社大辛庄大队	22-45	114.515	35.1304	20	重壤土	0.912	0.529002	0.059	8.96614	6	5
20	新乡	封丘	娄底公社前九甲大队	12-46	114.325	34.9953	20	轻黏土	1.58	0.916473	0.087	10.5342	5	4
21	新乡	封丘	城关公社杨徐占大队	1-10	114.408	35.0136	20	中黏土	0.991	0.574826	0.073	7.87433	6	5
22	新乡	封丘	荆宫公社水驿大队	10-13	114.342	34.9838	30	轻黏土	1.043	0.604988	0.063	9.60299	5	5
23	新乡	封丘	尹岗公社禅房大队	20-6	114.714	34.973	20	轻黏土	1.006	0.583527	0.068	8.58127	6	5
24	新乡	封丘	孙庄公社前城大队	11-45	114.256	34.9555	20	中壤土	0.56	0.324826	0.034	9.55371	6	6
25	新乡	封丘	曹岗公社清河集大队	16-93	114.617	34.9323	15	砂壤土	0.719	0.417053	0.065	6.41621	6	5
26	新乡	封丘	荆宫公社丁庄大队	10-74	114.296	34.9516	20	轻壤土	0.643	0.37297	0.038	9.815	6	6
27	新乡	封丘	孙庄公社顺河街大队	11-25	114.261	34.9405	30	轻壤土	0.84	0.487239	0.061	7.98752	6	5
28	新乡	封丘	朱庄大队	19-71	114.287	35.0252	20	轻壤土	0.45	0.261021	0.047	5.55364	6	6
29	新乡	封丘	孙庄公社	11-1	114.252	34.9483	28	中壤土	0.833	0.483179	0.051	9.47409	6	5
30	新乡	封丘	司庄公社时寺大队	9-80	114.442	34.9629	20	砂壤土	0.519	0.301044	0.028	10.7516	6	6
31	新乡	封丘	獐鹿市公社前同庄大队	13-8	114.3	35.0427	20	轻壤土	0.575	0.333527	0.035	9.52933	6	6
32	新乡	封丘	娄底公社董堤大队	12-65	114.296	35.0057	21	轻壤土	0.646	0.37471	0.037	10.1273	6	6
33	新乡	封丘	油坊公社吴寨大队	15-7	114.601	34.9974	20	中壤土	0.781	0.453016	0.051	8.88267	6	5
34	新乡	封丘	潘店公社蔡东大队	17-74	114.574	35.0017	20	中壤土	0.407	0.236079	0.025	9.44316	6	6
35	新乡	封丘	獐鹿市公社后蒋寨大队	13-35	114.29	35.0579	20	轻壤土	0.821	0.476218	0.052	9.15804	6	5
36	新乡	封丘	王村公社前赵寨大队	2-105	114.45	35.083	20	重壤土	0.7	0.406032	0.049	8.28638	6	6
37	新乡	封丘	冯村公社沙岗大队	21-68	114.468	35.0703	20	轻壤土	0.903	0.523782	0.063	8.314	6	5
38	新乡	封丘	司庄公社关帝庙大队	9-2	114.41	34.9829	28	轻壤土	0.364	0.211137	0.036	5.86491	6	6
39	新乡	封丘	司庄公社李七寨大队	9-35	114.388	34.9533	20	砂壤土	0.297	0.172274	0.013	13.2518	6	6
40	新乡	封丘	居厢公社小马寺大队	6-91	114.434	35.0984	20	中壤土	0.518	0.300464	0.039	7.70421	6	6
41	新乡	封丘	赵岗公社赵岗大队	23-5	114.491	35.1242	20	中壤土	0.708	0.410673	0.042	9.77793	6	6
42	新乡	封丘	野城大队三生产队	21-29	114.513	35.1067	20	中壤土	0.686	0.397912	0.04	9.9478	6	6
43	新乡	封丘	司庄公社何家铺大队	9-89	114.405	34.9686	20	紧沙土	0.112	0.0649652	0.005	12.993	6	6
44	新乡	辉县	王敬屯乡王敬屯村东南	16-1	113.504	35.3991	30	轻壤土	0.838	0.486079	0.0569	8.54269	6	5
45	新乡	辉县	常村乡赵井屯猎场东	7-58	113.864	35.4415	20	中壤土	0.958	0.555684	0.065	8.54899	6	5
46	新乡	辉县	拍石头乡疙道村北疙道	10-111	113.808	35.5757	20	中壤土	1.795	1.04118	0.115	9.05377	4	3
47	新乡	辉县	高庄乡高庄村东南	9-92	113.727	35.5518	17	重壤土	1.7	0.986079	0.1183	8.33541	5	3
48	新乡	辉县	常村乡罗池村西岭	7-27	113.905	35.4751	20	重壤土	1.317	0.763921	0.0816	9.36178	5	4
49	新乡	辉县	拍石头乡拍石头村东荒庄	10-122	113.801	35.5973	15	重壤土	1.269	0.736079	0.0829	8.87912	5	4
50	新乡	辉县	拍石头乡北窑村	10-114	113.803	35.602	20	中壤土	1.696	0.983759	0.1159	8.488	5	3
51	新乡	辉县	后庄乡后庄村山洼背东30米	7-13	113.663	35.7044	18	重壤土	1.737	1.00754	0.1515	6.65043	4	2
52	新乡	辉县	后庄乡新庄村西	5-35	113.667	35.7058	20	重壤土	2.214	1.28422	0.1437	8.93683	4	3
53	新乡	辉县	平甸乡西沟村老西凹	15-43	113.429	35.4948	30	中壤土	2.15	1.2471	0.139	8.97194	4	3
54	新乡	辉县	黄水乡土楼村沟东50米	11-15	113.746	35.5683	20	重壤土	1.79	1.03828	0.15365	6.75746	4	2
55	新乡	辉县	上八里乡松树村西连南地	12-79	113.567	35.4945	15	重壤土	1.776	1.03016	0.1219	8.45088	4	3
56	新乡	辉县	后庄乡石门郊村	5-41	113.68	35.7363	30	中壤土	2.634	1.52784	0.1778	8.59304	4	2
57	新乡	辉县	西平罗乡东屿村东北	4-33	113.751	35.6866	20	重壤土	1.317	0.763921	0.0855	8.93475	5	4
58	新乡	辉县	南寨乡南寨村第十三村民小组场边地	1-3	113.698	35.7665	20	重壤土	1.616	0.937355	0.114	8.22241	5	3
59	新乡	辉县	南村乡司东村东南	6-52	113.765	35.7088	20	轻黏土	0.889	0.515661	0.1583	3.25749	6	2
60	新乡	辉县	常村乡西连岩村	7-27	113.891	35.4992	20	中壤土	4.89	2.83643	0.7952	3.56694	3	1
61	新乡	辉县	张村乡黄道水村	8-8	113.891	35.5266	15	中壤土	6.6367	3.84959	0.3822	10.0722	2	1
62	新乡	辉县	常村乡王村铺村	7-43	113.887	35.4412	15	中壤土	1.69	0.980278	0.1465	6.69132	5	3
63	新乡	辉县	沙窖乡沙窖村西	3-11	113.65	35.7425	27	轻壤土	1.973	1.14443	0.1282	8.92692	4	3
64	新乡	辉县	三郊口乡孙石窖村	2-14	113.663	35.7909	27	重壤土	1.8434	1.06926	0.1282	8.34054	4	3
65	新乡	辉县	平甸乡平甸村	15-4	113.442	35.5062	20	中壤土	2.341	1.35789	0.1542	8.80602	4	2
66	新乡	辉县	张村乡樊庄村	8-24	113.894	35.5455	20	中壤土	1.117	0.647912	0.0744	8.70849	5	5
67	新乡	辉县	沙窖乡水磨村	3-45	113.613	35.7208	26	中壤土	0.978	0.567285	0.0855	6.63492	6	4
68	新乡	辉县	褚丘乡小洼林场	13-118	113.636	35.4887	18	砂壤土	0.738	0.428074	0.0505	8.47672	6	5
69	新乡	辉县	黄水乡羊圈村	11-16	113.725	35.6	18	轻壤土	0.938	0.544084	0.0638	8.52795	6	5
70	新乡	辉县	孟庄乡四里庙村	23-6	113.831	35.4198	18	砂壤土	0.877	0.508701	0.0515	9.87768	6	5
71	新乡	辉县	西平罗乡东沙岗村	4-17	113.751	35.7215	28	砂壤土	1.079	0.62587	0.0699	8.95379	5	5
72	新乡	辉县	薄壁乡大海乡村路东100米	14-194	113.554	35.4578	25	中壤土	2.574	1.49304	0.1408	10.604	4	3
73	新乡	辉县	平甸乡潭头村	15-20	113.44	35.5008	15	重壤土	6.437	3.73376	4.3768	0.85308	2	1
74	新乡	辉县	三郊口乡凤凰山村	2-56	113.596	35.7871	20	中壤土	2.119	1.22912	0.1347	9.12486	4	3
75	新乡	辉县	三郊口乡石窖村	2-11	113.656	35.7907	37	重壤土	2.199	1.27552	0.1709	7.46356	4	2
76	新乡	辉县	黄水乡土梯村	11-113	113.623	35.6681	20	中壤土	3.438	1.9942	0.2236	8.9186	4	1
77	新乡	辉县	沙窖乡南坪村	3-32	113.659	35.6393	20	重壤土	1.414	0.820186	0.0933	8.79084	5	4
78	新乡	辉县	沙窖乡南窖村	3-19	113.619	35.7552	30	重壤土	2.11	1.2239	0.1632	7.49937	4	2
79	新乡	辉县	上八里乡回龙村	12-150	113.595	35.5827	20	重壤土	2.099	1.21752	0.1399	8.70277	4	3
80	新乡	辉县	三郊口乡凤凰山村	2-52	113.596	35.7865	39	中壤土	1.077	0.62471	0.0699	8.9372	5	5
81	新乡	辉县	沙窖乡郭亮村	3-23	113.603	35.7261	20	中壤土	2.419	1.40313	0.1575	8.90878	4	2
82	新乡	辉县	赵固乡大沙窝村	21-125	113.688	35.4986	22	砂壤土	0.94	0.545244	0.0622	8.76597	6	5
83	新乡	辉县	冀屯乡冀屯村	19-43	113.61	35.3902	25	轻壤土	1.1	0.638051	0.0622	10.2581	5	5
84	新乡	辉县	峪河乡马庄村原种场	18-44	113.583	35.341	28	中壤土	1.375	0.797564	0.0894	8.9213	5	4
85	新乡	辉县	冀屯乡张千屯村	19-35	113.604	35.383	25	中壤土	1.139	0.660673	0.0789	8.37355	5	4
86	新乡	辉县	北云门乡垱疙村	22-45	113.713	35.3822	29	轻黏土	1.299	0.75348	0.0893	8.43763	5	4
87	新乡	辉县	占城乡张莫村	20-2	113.651	35.3778	20	中壤土	1.179	0.683875	0.0768	8.90462	5	4
88	新乡	辉县	冀屯乡岳村	19-66	113.619	35.4047	25	中壤土	1.179	0.683875	0.0738	9.26659	5	5
89	新乡	辉县	赵固乡富庄大村	21-112	113.663	35.4852	28	砂壤土	0.897	0.520302	0.0583	8.92456	6	5
90	新乡	辉县	赵固乡张村	21-89	113.636	35.4425	21	中壤土	1.319	0.765081	0.0855	8.94832	5	4
91	新乡	辉县	冀屯乡小麻村	19-94	113.609	35.4257	25	重壤土	1.583	0.918213	0.101	9.09122	5	3
92	新乡	辉县	占城乡蔡启营村	20-50	113.713	35.3713	17	重壤土	1.419	0.823086	0.0894	9.20678	5	4
93	新乡	辉县	北云门乡前卓水村	22-57	113.749	35.4686	25	重壤土	3.138	1.82019	0.1709	10.6506	4	2
94	新乡	辉县	薄壁乡大海乡村	14-200	113.55	35.4575	20	重壤土	0.999	0.579466	0.0622	9.31618	6	5
95	新乡	辉县	胡桥乡十八亩地村	24-66	113.787	35.421	18	重壤土	2.579	1.49594	0.165	9.0663	4	2
96	新乡	辉县	胡桥乡南关营村	24-18	113.765	35.4048	20	重壤土	1.994	1.15661	0.1335	8.66376	4	3
97	新乡	获嘉	小段庄南段	10-14	113.604	35.1124	30	紧砂土	0.22	0.12761	0.013	9.81617	6	6
98	新乡	获嘉	大毛庄西南地	11-248	113.687	35.0579	27	砂壤土	0.46	0.266821	0.03	8.89404	6	6
99	新乡	获嘉	徐营公社坑西村西北杜本田家井地	9-147	113.587	35.1595	20	砂壤土	0.39	0.226218	0.026	8.7007	6	6
100	新乡	获嘉	大辛庄公社南务村东南范坟地	12-101	113.665	35.1601	25	轻壤土	0.62	0.359629	0.042	8.56259	6	6
101	新乡	获嘉	冯庄公社张庄村西	10-72	113.625	35.1139	18	轻壤土	0.94	0.545244	0.045	12.1165	6	6
102	新乡	获嘉	冯庄公社固县西地	10-80	113.634	35.108	17	轻壤土	0.46	0.266821	0.043	6.20515	6	6
103	新乡	获嘉	中和公社前五福东地	7-108	113.618	35.1697	20	中壤土	0.92	0.533643	0.069	7.73395	6	5
104	新乡	获嘉	照镜公社冯村河北大块底	2-196	113.684	35.3344	27	中壤土	0.72	0.417633	0.045	9.28074	6	6
105	新乡	获嘉	城关镇南关二方地	1-51	113.66	35.2409	20	中壤土	1.28	0.742459	0.083	8.94529	5	4
106	新乡	获嘉	东浮庄东南1500米	9-196	113.71	35.2107	25	中壤土	0.6	0.348028	0.043	8.09367	6	6
107	新乡	获嘉	狮子营公社南马厂北斗河西岸井东地	4-37	113.546	35.2852	25	轻黏土	1.13	0.655452	0.079	8.29687	5	4
108	新乡	获嘉	冯庄公社职庄沉淀池地	10-133	113.638	35.0515	30	重壤土	1.01	0.585847	0.066	8.87647	6	5
109	新乡	获嘉	太山公社太山庙村北地	13-80	113.693	35.1936	28	重壤土	0.99	0.574246	0.067	8.57083	6	5
110	新乡	获嘉	冯庄公社林场桃园地	10-153	113.647	35.1337	18	中黏土	1.17	0.678654	0.081	8.37845	5	4
111	新乡	获嘉	狮子营公社安义大队刘仙庙地	4-139	113.559	35.2352	23	轻黏土	1.4	0.812065	0.091	8.92379	5	4
112	新乡	获嘉	大呈公社大呈大队南稻地	8-11	113.658	35.2178	16	重壤土	1.4	0.812065	0.087	9.33408	5	4
113	新乡	获嘉	冯庄公社张堤齐路地	10-43	113.614	35.1027	20	轻黏土	1.05	0.609049	0.072	8.45901	5	5
114	新乡	获嘉	照镜公社东张仪位庄坟地	2-105	113.675	35.2936	20	轻壤土	0.97	0.562645	0.058	9.70078	6	5
115	新乡	获嘉	冯庄公社忠义村东南地	10-208	113.67	35.1162	20	轻壤土	0.82	0.475638	0.042	11.3247	6	6
116	新乡	获嘉	中和北街西地	7-48	113.591	35.2024	19	中壤土	1.01	0.585847	0.053	11.0537	6	5
117	新乡	获嘉	张巨公社高庙村北地	6-52	113.541	35.2074	24	重壤土	1.52	0.881671	0.087	10.1341	5	4
118	新乡	获嘉	丁村公社丁村东北地	14-41	113.724	35.2393	25	中壤土	0.99	0.574246	0.06	9.57077	6	5
119	新乡	获嘉	太山公社程遇村北600米三斗渠东30米	13-5	113.685	35.2084	24	中壤土	0.75	0.435035	0.048	9.06323	6	6
120	新乡	获嘉	狮子营公社孙庄村西南十支渠西400米	4-71	113.54	35.2664	23	重壤土	0.92	0.533643	0.053	10.0687	6	5
121	新乡	获嘉	太山公社胡郑庄村胡家坟地	13-16	113.697	35.1994	26	轻壤土	0.52	0.301624	0.031	9.72981	6	6
122	新乡	汲县	池山乡南吾沟	12	113.929	35.6168	18	重壤土	1.739	1.0087	0.055	18.34	4	5
123	新乡	汲县	拴马乡柳树岭	22	113.939	35.6554	25	重壤土	3.641	2.11195	0.161	13.1177	3	2
124	新乡	汲县	拴马乡土池村秦王洞顶	32	113.863	35.6794	25	重壤土	0.712	0.412993	0.046	8.97811	6	6
125	新乡	汲县	拴马乡北岭村西南	13	113.889	35.6447	22	重壤土	3.001	1.74072	0.133	13.0881	4	3
126	新乡	汲县	石包乡黄叶村跑马岭	7	114.001	35.6479	23	重壤土	2.848	1.65197	0.147	11.2379	4	3
127	新乡	汲县	池山乡南吾沟东岭	11	113.93	35.6165	30	中壤土	3.52	2.04176	0.211	9.6766	3	1
128	新乡	汲县	安都乡路州屯	153	114.081	35.5441	12	中壤土	0.793	0.459977	0.049	9.38728	6	6
129	新乡	汲县	石包乡里沿沟	32	114.014	35.6002	20	中壤土	4.123	2.39153	0.228	10.4892	3	1
130	新乡	汲县	池山乡靳庄村	27	113.969	35.488	20	重壤土	3.106	1.80162	0.16	11.2602	4	2
131	新乡	汲县	石包头乡龙卧村	4	113.999	35.6228	23	轻壤土	2.421	1.40429	0.125	11.2343	4	3
132	新乡	汲县	石包头乡破窑沟	61	114.047	35.6412	20	重壤土	1.756	1.01856	0.105	9.70059	4	3
133	新乡	汲县	石包头乡砂掌村	2	114.011	35.6279	12	砂土	1.533	0.889211	0.062	14.3421	5	5
134	新乡	汲县	石包头乡山后村	68	114.034	35.5722	20	沙壤土	0.867	0.5029	0.051	9.86079	6	5
135	新乡	汲县	石包头乡西白寺村	24	114.019	35.623	20	沙壤土	1.523	0.883411	0.069	12.8031	5	5
136	新乡	汲县	池山乡北岭村	51	113.932	35.5807	20	轻壤土	1.957	1.13515	0.124	9.15444	4	3
137	新乡	汲县	池山乡老瓜寨	34	113.957	35.6011	45	中壤土	1.953	1.13283	0.076	14.9057	4	4
138	新乡	汲县	安都乡路州屯	91	114.079	35.5465	20	轻壤土	0.732	0.424594	0.047	9.03391	6	6
139	新乡	汲县	安都乡北安都	100	114.062	35.5346	30	中壤土	1.063	0.616589	0.052	11.8575	5	5
140	新乡	汲县	顿坊店乡后稻香村林场	86	114.161	35.5172	25	轻壤土	0.721	0.418213	0.038	11.0056	6	6
141	新乡	汲县	石包头乡黄叶村方山前	15	114.009	35.6354	20	中壤土	1.44	0.835267	0.096	8.7007	5	4
142	新乡	汲县	石包头乡寺南岭村	85	113.999	35.6052	32	重壤土	1.729	1.0029	0.101	9.92971	4	3
143	新乡	汲县	太公泉乡沙沟村北坡	234	113.956	35.5243	20	中壤土	0.662	0.383991	0.034	11.2938	6	6
144	新乡	汲县	安都乡大双村	117	114.095	35.5195	30	中壤土	0.967	0.560905	0.055	10.1983	6	5
145	新乡	汲县	唐庄乡田村	190	114.016	35.421	20	中壤土	0.638	0.37007	0.039	9.48896	6	6
146	新乡	汲县	安都乡杨井村	32	114.084	35.4983	18	中壤土	1.405	0.814965	0.062	13.1446	5	5
147	新乡	汲县	唐庄乡岗槽	155	114.031	35.4505	25	中壤土	1.271	0.737239	0.071	10.3836	5	5
148	新乡	汲县	唐庄乡双兰	99	114.012	35.4245	25	轻壤土	1.284	0.74478	0.069	10.7939	5	5
149	新乡	汲县	拴马乡寺东坡村	11	113.912	35.676	20	重壤土	3.057	1.7732	0.194	9.14022	4	2
150	新乡	汲县	太公泉乡太公泉村	14	114.011	35.5052	20	重壤土	0.742	0.430394	0.087	4.94706	6	4
151	新乡	汲县	石包头乡南岭村	70	114.002	35.6052	18	重壤土	1.25	0.725058	0.054	13.427	5	5
152	新乡	汲县	石包头乡砂掌村	1	114.013	35.6271	24	中壤土	2.115	1.2268	0.106	11.5736	4	3
153	新乡	汲县	顿坊店乡清水河村	116	114.148	35.5091	25	轻壤土	1.02	0.591647	0.06	9.86079	6	5
154	新乡	汲县	太公泉乡东寺门	72	113.977	35.5329	24	中壤土	1.117	0.647912	0.069	9.39003	5	5
155	新乡	汲县	顿坊店乡下马营村	98	114.197	35.5113	25	轻黏土	1.756	1.01856	0.092	11.0713	4	4
156	新乡	汲县	倪湾乡邵庄	127	114.121	35.4651	24	重壤土	2.281	1.32309	0.114	11.606	4	3
157	新乡	汲县	庞寨乡梨园村东南	139	114.261	35.4096	25	沙壤土	0.621	0.360209	0.043	8.37695	6	6
158	新乡	汲县	庞寨乡万户寨村南	225	114.247	35.4305	25	沙壤土	0.819	0.475058	0.049	9.69506	6	6
159	新乡	汲县	柳庄乡代庄公路南	5	114.099	35.3671	30	轻壤土	1.145	0.664153	0.064	10.3774	5	5
160	新乡	汲县	孙杏村乡汲城河滩	91	113.969	35.3943	30	轻壤土	0.815	0.472738	0.036	13.1316	6	6
161	新乡	汲县	上乐村乡辛庄村	40	114.209	35.4791	30	轻壤土	0.853	0.49478	0.049	10.0975	6	6
162	新乡	汲县	庞寨乡东夹堤村	75	114.286	35.4339	25	轻壤土	0.738	0.428074	0.037	11.5696	6	6
163	新乡	汲县	倪湾乡大关庄	84	114.125	35.451	25	中壤土	1.164	0.675174	0.076	8.88387	5	4
164	新乡	汲县	李元屯乡户庄村	76	114.199	35.4048	27	中壤土	0.974	0.564965	0.059	9.57568	6	5
165	新乡	汲县	李元屯乡王堤村	114	114.228	35.4278	25	中壤土	0.832	0.482599	0.074	6.5216	6	5
166	新乡	汲县	上乐村乡樊店村	142	114.18	35.4421	30	中壤土	0.944	0.547564	0.054	10.1401	6	5
167	新乡	汲县	城郊乡东码头村	22	114.089	35.4169	27	重壤土	1.386	0.803944	0.08	10.0493	5	4
168	新乡	汲县	孙杏村汲城村	101	113.978	35.3817	30	重壤土	1.739	1.0087	0.084	12.0083	4	4
169	新乡	汲县	后河乡台上	54	114.127	35.4179	25	重壤土	1.402	0.813225	0.092	8.8394	5	4
170	新乡	汲县	上乐村乡西板桥村	43	114.232	35.4848	27	轻壤土	1.196	0.693735	0.073	9.50323	5	5
171	新乡	汲县	后河乡杨庄村	143	114.184	35.4095	25	轻壤土	1.276	0.740139	0.075	9.86852	5	5
172	新乡	汲县	庞寨乡梨园	160	114.263	35.4202	43	轻壤土	0.702	0.407193	0.051	7.98417	6	5
173	新乡	汲县	庞寨乡庞寨村	143	114.277	35.4168	20	轻壤土	1.016	0.589327	0.041	14.3738	6	6
174	新乡	汲县	倪湾乡余连庄	62	114.139	35.4545	20	中壤土	1.136	0.658933	0.071	9.28074	5	5
175	新乡	汲县	柳庄乡李进宝屯	20	114.064	35.378	30	中壤土	1.078	0.62529	0.07	8.93271	5	5
176	新乡	汲县	后河乡赵庄	106	114.129	35.3865	30	中壤土	1.309	0.759281	0.068	11.1659	5	5
177	新乡	汲县	孙杏村乡张武店	12	114.004	35.3609	30	重壤土	1.443	0.837007	0.089	9.40457	5	4
178	新乡	汲县	后河乡邢李庄	24	114.107	35.4187	25	重壤土	1.124	0.651972	0.063	10.3488	5	5
179	新乡	汲县	孙杏村乡白露村	146	114.004	35.3827	20	轻壤土	1.011	0.586427	0.057	10.2882	6	5
180	新乡	汲县	上乐村乡段庄	100	114.225	35.4588	20	中壤土	0.802	0.465197	0.046	10.113	6	6
181	新乡	汲县	庞寨乡小屯村	108	114.274	35.4312	20	中壤土	1.145	0.664153	0.056	11.8599	5	5
182	新乡	汲县	庞寨乡庞寨村	113	114.282	35.4181	20	重壤土	0.844	0.489559	0.059	8.29761	6	5
183	新乡	新乡县	朗公庙张庄村	7-224	113.902	35.1869	24	砂壤土	0.56	0.324826	0.033	9.84321	6	6
184	新乡	新乡县	朗公庙乡永安村	7-242	113.914	35.1945	23	砂壤土	0.64	0.37123	0.031	11.9752	6	6
185	新乡	新乡县	小吉乡梁村	5-113	113.737	35.1811	22	轻壤土	0.95	0.551044	0.052	10.597	6	5
186	新乡	新乡县	朗公庙乡前庄村	7-113	113.853	35.158	28	轻壤土	0.87	0.50464	0.054	9.34519	6	5
187	新乡	新乡县	七里营乡西杨兴村	6-178	113.838	35.1473	30	轻壤土	0.81	0.469838	0.049	9.58852	6	6
188	新乡	新乡县	古固寨乡三王村	8-20	114.008	35.2633	28	轻壤土	0.75	0.435035	0.038	11.4483	6	6
189	新乡	新乡县	关堤乡庄岩村	9-141	113.956	35.2287	22	轻壤土	0.76	0.440835	0.047	9.37947	6	6
190	新乡	新乡县	关堤乡塔小庄村	9-37	113.851	35.1643	20	中壤土	0.58	0.336427	0.041	8.20553	6	6
191	新乡	新乡县	关堤乡白马村	9-43	113.865	35.1722	19	中壤土	0.88	0.510441	0.057	8.9551	6	5
192	新乡	新乡县	翟坡乡小宋佛村	4-136	113.759	35.2225	26	中壤土	1.02	0.591647	0.062	9.5427	6	5
193	新乡	新乡县	关堤乡关堤村	9-10	113.956	35.2614	26	重壤土	1.11	0.643852	0.061	10.5549	5	5
194	新乡	新乡县	翟坡乡寺王村	4-127	113.757	35.2054	20	重壤土	0.92	0.533643	0.058	9.20074	6	5
195	新乡	新乡县	合河乡东北永康村	2-67	113.719	35.3292	20	重壤土	1.04	0.603248	0.067	9.00371	5	5
196	新乡	新乡县	朗公庙乡赵堤村	7-20	113.854	35.2059	25	重壤土	1.22	0.707657	0.072	9.82856	5	5
197	新乡	新乡县	大块乡大块村	1-71	113.789	35.359	20	重壤土	1.54	0.893271	0.094	9.50289	5	4
198	新乡	新乡县	合河乡范岭村	2-30	113.747	35.3429	20	重壤土	1.36	0.788863	0.076	10.3798	5	4
199	新乡	新乡县	朗公庙乡曲水村	7-79	113.871	35.2047	30	轻壤土	0.81	0.469838	0.05	9.39675	6	5
200	新乡	新乡县	小吉乡西贾村城	5-149	113.751	35.1467	20	轻壤土	0.93	0.539443	0.059	9.1431	6	5
201	新乡	新乡县	大召营乡李大召村	3-3	113.793	35.2273	26	中壤土	1.07	0.62065	0.062	10.0105	5	5
202	新乡	新乡县	小吉乡小吉村	5-87	113.777	35.1668	20	中壤土	1.05	0.609049	0.065	9.36998	5	5
203	新乡	新乡县	小吉乡张青村	5-15	113.75	35.1649	25	中壤土	1.52	0.881671	0.072	12.2454	5	5
204	新乡	新乡县	洪门乡张堤村	10-90	113.854	35.2007	23	重壤土	1.55	0.899072	0.093	9.66744	5	4
205	新乡	新乡县	洪门乡梁任旺村	10-226	113.844	35.1917	25	中壤土	1.13	0.655452	0.061	10.7451	5	5
206	新乡	新乡县	大块乡陈堡村	1-179	113.836	35.3745	20	中壤土	1.42	0.823666	0.085	9.69019	5	4
207	新乡	新乡县	大块乡块村营村	1-57	113.798	35.3765	10	轻黏土	2.83	1.64153	0.162	10.1329	4	2
208	新乡	新乡县	大块乡石庄	1-31	113.757	35.3807	18	轻黏土	2.5	1.45012	0.144	10.0703	4	3
209	新乡	新乡县	朗公庙乡南于店村	7-262	113.932	35.2034	25	紧砂土	0.18	0.104408	0.008	13.051	6	6
210	新乡	延津县	胙城王堤西地	8-47	114.203	35.297	20	沙土	0.283	0.164153	0.029	5.66045	6	6
211	新乡	延津县	朱寨乡李庄村西	4-38	114.362	35.1776	20	沙壤土	0.436	0.2529	0.035	7.22572	6	6
212	新乡	延津县	胙城乡北	8-40	114.228	35.3183	20	沙壤土	0.654	0.37935	0.074	5.12636	6	5
213	新乡	延津县	丰庄乡丰庄村东北角200米处	17-20	114.359	35.4619	20	沙壤土	0.327	0.189675	0.059	3.21483	6	5
214	新乡	延津县	塔舖乡郭庄村南	18-105	114.163	35.2594	30	沙壤土	0.523	0.303364	0.059	5.14177	6	5
215	新乡	延津县	僧固乡甘果正北	3-86	114.225	35.154	24	轻壤土	0.632	0.366589	0.051	7.18803	6	5
216	新乡	延津县	司寨郑纸坊八支南	11-59	114.366	35.1842	15	轻壤土	0.807	0.468097	0.081	5.77898	6	4
217	新乡	延津县	胙城乡朝南地小河南	8-26	114.143	35.285	26	轻壤土	0.654	0.37935	0.067	5.66195	6	5
218	新乡	延津县	新安乡安乐庄东排河南	5-87	114.062	35.1639	26	轻壤土	0.371	0.215197	0.059	3.64741	6	5
219	新乡	延津县	小店乡马村南	6-7	113.929	35.2167	26	中壤土	0.654	0.37935	0.074	5.12636	6	5
220	新乡	延津县	位邱乡庄干村西	17-183	114.291	35.3181	17	沙壤土	0.196	0.113689	0.037	3.07268	6	6
221	新乡	延津县	司寨乡王纸坊村东	11-38	114.373	35.1866	17	轻壤土	0.785	0.455336	0.086	5.29461	6	4
222	新乡	延津县	司寨乡东南庄村南	11-16	114.375	35.1984	20	轻壤土	0.807	0.468097	0.09	5.20108	6	4
223	新乡	延津县	司寨乡小屯村东堤南	11-2	114.292	35.1859	20	轻壤土	0.807	0.468097	0.073	6.41229	6	5
224	新乡	延津县	丰庄乡殷庄村老井西南	17-19	114.334	35.4483	23	轻壤土	0.676	0.392111	0.086	4.55943	6	4
225	新乡	延津县	小店乡尹庄东北	6-63	113.992	35.2678	25	中壤土	1.243	0.720998	0.086	8.38369	5	4
226	新乡	延津县	僧固乡沙庄东北地	3-101	114.242	35.1619	20	轻壤土	0.611	0.354408	0.017	20.8476	6	6
227	新乡	延津县	僧固乡沙庄村东北	3-96	114.245	35.1608	20	轻壤土	0.446	0.258701	0.073	3.54385	6	5
228	新乡	延津县	僧固乡曹乡固村东	3-134	114.222	35.1605	23	轻壤土	0.785	0.455336	0.058	7.85063	6	5
229	新乡	延津县	朱寨乡辛庄村西南	14-3	114.26	35.2807	20	沙壤土	0.349	0.202436	0.047	4.30715	6	6
230	新乡	延津县	王楼乡老庄村南地东西渠北	13-155	114.329	35.281	20	重壤土	0.436	0.2529	0.044	5.74773	6	6
231	新乡	延津县	塔舖乡关辛庄东	18-173	114.166	35.2083	25	轻壤土	0.349	0.202436	0.032	6.32613	6	6
232	新乡	延津县	胙城乡东小庄	8-68	114.24	35.3449	20	紧沙土	0.131	0.0759861	0.05	1.51972	6	5
233	新乡	延津县	东屯乡赵京庄桥北200米	7-38	114.084	35.3467	20	黏土	0.85	0.493039	0.071	6.94422	6	5
234	新乡	延津县	于林乡王庄村西北	4-4	114.053	35.229	25	沙土	0.165	0.0957077	0.044	2.17517	6	6
235	新乡	延津县	塔舖乡塔舖村北	18-118	114.145	35.2426	20	沙土	0.196	0.113689	0.051	2.2292	6	5
236	新乡	延津县	班枣乡班枣村林场南	15-8	114.296	35.3863	25	沙土	0.371	0.215197	0.039	5.51788	6	6
237	新乡	原阳县	阳阿乡吴寨林场	20-75	114.036	35.0701	27	沙土	0.443	0.256961	0.048	5.35334	6	6
238	新乡	原阳县	福宁集乡秦庄村	3-51	113.983	35.1697	30	沙土	0.355	0.205916	0.032	6.43489	6	6
239	新乡	原阳县	城关镇牛井村	1-57	113.961	35.078	27	沙土	1.043	0.604988	0.053	11.4149	5	5
240	新乡	原阳县	王杏兰乡	21-35	114.022	35.1155	55	沙土	0.386	0.223898	0.035	6.39708	6	6
241	新乡	原阳县	城关镇	1-82	113.967	35.0725	22	沙土	0.675	0.391531	0.043	9.10538	6	6
242	新乡	原阳县	郭庄乡	14-12	114.144	34.9686	22	沙壤土	0.421	0.2442	0.031	7.8774	6	6
243	新乡	原阳县	城关镇科堤村	1-18	113.935	35.0931	19	沙壤土	0.436	0.2529	0.041	6.1683	6	6
244	新乡	原阳县	祝楼乡	6-266	113.683	35.0385	20	沙壤土	0.27	0.156613	0.019	8.24276	6	6
245	新乡	原阳县	城关镇东街	1-108	113.981	35.0561	30	沙壤土	1.068	0.61949	0.027	22.9441	5	6
246	新乡	原阳县	葛埠口乡魏店村北	2-11	113.808	35.1268	26	轻壤土	0.636	0.36891	0.043	8.57929	6	6
247	新乡	原阳县	葛埠口乡白提口村	2-168	113.879	35.0876	29	轻壤土	0.64	0.37123	0.054	6.87462	6	5
248	新乡	原阳县	靳堂乡石佛村	22-8	114.016	35.0625	20	轻壤土	0.686	0.397912	0.049	8.12065	6	6
249	新乡	原阳县	狮寨乡大城村	5-37	113.826	35.0495	20	轻壤土	0.481	0.279002	0.04	6.97506	6	6
250	新乡	原阳县	靳堂乡路寨村	22-73	113.982	35.0324	28	轻壤土	0.882	0.511601	0.08	6.39501	6	4
251	新乡	原阳县	路寨乡路寨村	19-90	114.115	35.095	20	轻壤土	0.607	0.352088	0.049	7.18547	6	6
252	新乡	原阳县	大宾乡大宾村	13-96	114.035	35.0177	20	中壤土	1.033	0.599188	0.078	7.6819	6	4
253	新乡	原阳县	桥北乡	7-26	113.646	34.9863	22	中壤土	0.985	0.571346	0.068	8.40214	6	5
254	新乡	原阳县	桥北乡	7-43	113.649	34.9795	20	重壤土	0.908	0.526682	0.059	8.92682	6	5
255	新乡	原阳县	韩董庄乡	8-112	113.74	34.9646	25	重壤土	0.849	0.492459	0.06	8.20766	6	5
256	新乡	原阳县	桥北乡	7-55	113.651	34.9855	22	黏土	1.45	0.841067	0.093	9.04373	5	4
257	新乡	原阳县	韩董庄乡	8-99	113.737	34.964	17	黏土	1.036	0.600928	0.098	6.13192	5	4
258	新乡	原阳县	包厂乡	12-114	113.92	34.9438	20	黏土	1.008	0.584687	0.073	8.00941	6	5
259	新乡	原阳县	祝楼乡中庄村	6-186	113.697	35.0629	30	黏土	1.002	0.581206	0.069	8.42328	6	5
260	新乡	原阳县	梁寨乡同集村	16-118	114.207	34.992	28	黏土	1.031	0.598028	0.092	6.5003	6	4
261	新乡	原阳县	桥北乡马井村	7-157	113.69	34.9666	23	沙土	0.459	0.266241	0.021	12.6782	6	6
262	新乡	原阳县	季庄村	7-71	113.655	34.9788	20	沙壤土	0.732	0.424594	0.05	8.49188	6	5
263	新乡	原阳县	黑山羊乡	4-106	113.862	35.0921	20	轻壤土	0.729	0.422854	0.05	8.45708	6	5
264	新乡	原阳县	韩董庄乡	8-49	113.747	34.9665	25	轻壤土	0.72	0.417633	0.054	7.73395	6	5
265	新乡	原阳县	黑山羊乡	4-10	113.868	35.1063	21	轻壤土	0.811	0.470418	0.058	8.11065	6	5
266	新乡	原阳县	狮寨乡刘纪刚庄	5-130	113.831	35.0993	23	中壤土	1.092	0.633411	0.08	7.91763	5	4
267	新乡	原阳县	原武乡西徐庄村	9-62	113.779	35.0227	20	沙壤土	0.268	0.155452	0.022	7.06602	6	6
268	新乡	原阳县	梁寨乡盐运司村	16-90	114.174	35.0275	20	中壤土	0.736	0.426914	0.047	9.08328	6	6
269	新乡	原阳县	太平镇乡堵庄村	18-117	114.086	35.0153	20	轻壤土	0.657	0.38109	0.054	7.05723	6	5
270	新乡	原阳县	原武乡七里村	9-60	113.789	35.0297	20	轻壤土	0.398	0.230858	0.025	9.23434	6	6
271	新乡	原阳县	齐街乡 太平镇	17-148	114.206	35.0804	20	沙壤土	0.365	0.211717	0.034	6.22697	6	6
272	新乡	原阳县	斗门乡	15-126	114.142	34.9796	55	黏土	0.908	0.526682	0.063	8.36003	6	5
273	新乡	原阳县	斗门乡	15-133	114.172	34.98	35	中壤土	0.663	0.384571	0.062	6.20275	6	5
274	新乡	原阳县	官厂乡官厂村	3-303	113.881	34.951	20	沙土	0.307	0.178074	0.059	3.01821	6	5
275	新乡	原阳县	福宁集乡中岳村	3-46	113.943	35.1394	23	沙土	0.128	0.0742459	0.029	2.5602	6	6
276	新乡	长垣县	满村乡冯墙村东400米	14-75	114.753	35.2274	20	紧砂土	0.2247	0.130336	0.0139	9.37672	6	6
277	新乡	长垣县	孟岗乡孙占村村北150米	7-28	114.79	35.1974	23	砂壤土	0.6457	0.374536	0.0451	8.30457	6	6
278	新乡	长垣县	佘家乡陈板城村南偏西600米	12-35	114.828	35.3633	20	砂壤土	0.4647	0.269548	0.0275	9.80173	6	6
279	新乡	长垣县	佘家乡老岸头东北400米	12-108	114.85	35.3821	22	轻壤土	0.8239	0.4779	0.0497	9.6157	6	5
280	新乡	长垣县	恼里乡茅庐店村东南500米	5-266	114.797	35.0929	20	轻壤土	0.6795	0.394142	0.0335	11.7654	6	6
281	新乡	长垣县	苗占乡东雨林村东南300米	8-26	114.902	35.2432	20	轻壤土	0.4935	0.286253	0.0281	10.1869	6	6
282	新乡	长垣县	方里乡张庄村东400米	9-40	114.814	35.2767	20	轻壤土	0.4862	0.282019	0.0259	10.8887	6	6
283	新乡	长垣县	方里乡邵寨村西南200米	9-33	114.851	35.2744	16	轻壤土	0.4467	0.259107	0.0319	8.12247	6	6
284	新乡	长垣县	凡相乡秦庄村北100米	15-118	114.663	35.2865	21	中壤土	0.8598	0.498724	0.0541	9.21856	6	5
285	新乡	长垣县	凡相乡李大庙村西北500米	15-102	114.665	35.2642	20	中壤土	0.8461	0.490777	0.0437	11.2306	6	6
286	新乡	长垣县	芦岗乡祝占村农场东400米	6-114	114.794	35.1194	18	中壤土	0.9544	0.553596	0.0475	11.6547	6	6
287	新乡	长垣县	位庄乡梁占村东400米	4-43	114.772	35.0866	25	中壤土	0.9241	0.536021	0.0509	10.5309	6	5
288	新乡	长垣县	芦岗乡大付占村西500米	6-125	114.793	35.1326	21	中壤土	0.9292	0.538979	0.0621	8.67921	6	5
289	新乡	长垣县	城关镇西关窑厂东偏南500米	1-10	114.734	35.1903	20	重黏土	1.0158	0.589211	0.0735	8.01648	6	5
290	新乡	长垣县	芦岗乡杨占村东1700米	6-95	114.793	35.146	20	轻黏土	1.0349	0.60029	0.0632	9.49826	6	5
291	新乡	长垣县	恼里乡杨楼村东北100米	5-176	114.759	35.0621	20	重黏土	1.1193	0.649246	0.0725	8.95512	5	5
292	新乡	长垣县	武邱乡西角城村南偏西700米	10-130	114.883	35.2871	19	中黏土	1.2549	0.7279	0.0869	8.3763	5	4
293	新乡	长垣县	芦岗乡杨桥村东偏南300米	6-78	114.83	35.1775	20	轻黏土	1.0796	0.626218	0.0683	9.16864	5	5
294	新乡	长垣县	满村乡冯墙村东偏南700米	14-147	114.75	35.2249	20	紧砂土	0.1382	0.0801624	0.0083	9.65812	6	6
295	新乡	长垣县	方里乡新楼西南600米	9-7	114.824	35.3111	17	砂壤土	0.513	0.297564	0.0395	7.53326	6	6
296	新乡	长垣县	方里乡方南西偏南300米	9-38	114.827	35.2814	20	砂壤土	0.5351	0.310383	0.0442	7.02224	6	6
297	新乡	长垣县	常村乡常村西偏北500米	2-73	114.549	35.1843	20	中壤土	0.8184	0.47471	0.0489	9.70777	6	6
298	新乡	长垣县	常村乡柳桥东北600米	2-43	114.56	35.2014	20	中壤土	0.712	0.412993	0.0536	7.70509	6	5
299	新乡	长垣县	凡相乡农场东250米	15-53	114.652	35.2789	23	重壤土	0.6107	0.354234	0.0384	9.22485	6	6
300	新乡	长垣县	恼里乡小岸北400米	5-10	114.728	35.052	20	轻壤土	0.648	0.37587	0.0427	8.80258	6	6
301	新乡	长垣县	恼里乡冯占东北800米	5-15	114.722	35.0611	20	中壤土	0.6231	0.361427	0.0323	11.1897	6	6

## Sheet: 2010s
OBJECTID	BIANHAO	CITY	COUNTY	LOCATION	NUMBER	X	Y	DEEPTH	TEXTURE	SOM	SOC	TN	AP	RatioCN	ClassC	ClassN
1	1	新乡	封丘	鹿岗公社任寨大队	7-29	114.68	35.0005	20	砂壤土	11.278	6.54174	0.705603	13.725	9.27114	5	5
2	2	新乡	封丘	鹿岗公社任寨大队	7-26	114.683	35.0028	25	砂壤土	11.1654	6.47643	0.710746	15.1502	9.11215	5	5
3	3	新乡	封丘	潘店公社魏营大队	17-53	114.548	35.0289	33	砂壤土	13.3869	7.765	0.944064	13.2529	8.22508	5	4
14	4	新乡	封丘	陈固公社梅口大队	4-14-1	114.337	35.1676	20	砂壤土	13.7756	7.9905	0.863613	15.6123	9.2524	5	4
33	5	新乡	封丘	油坊公社刘庄大队	15-65	114.673	34.9527	16	砂壤土	13.4623	7.80878	0.879805	16.6711	8.87558	5	4
4	6	新乡	封丘	黄德公社黄德大队	5-112	114.427	35.1868	20	轻壤土	13.8508	8.03413	0.805969	16.5108	9.96829	5	4
5	7	新乡	封丘	赵岗公社马道大队	23-54	114.555	35.1219	19	轻壤土	14.7463	8.55351	0.911475	15.0345	9.38425	5	4
6	8	新乡	封丘	李庄公社李庄大队	19-17	114.673	34.9401	23	轻壤土	12.7771	7.41131	0.847967	14.2141	8.74009	5	4
7	9	新乡	封丘	娄底公社古佛寺大队	12-17	114.362	35.0144	25	轻壤土	15.4857	8.98245	0.894839	13.0364	10.0381	5	4
8	10	新乡	封丘	牛所大队	4-19-1	114.313	35.1517	20	轻壤土	13.5995	7.88834	0.809246	13.0206	9.74776	5	4
9	11	新乡	封丘	城关公社水车里大队	1-101	114.39	35.0292	20	轻壤土	15.3852	8.92415	0.924254	17.2423	9.65552	5	4
10	12	新乡	封丘	应举公社应举大队	3-117	114.296	35.0916	20	中壤土	13.8027	8.00623	0.873005	13.4731	9.17089	5	4
11	13	新乡	封丘	赵岗公社前盘丘大队	23-21	114.554	35.13	20	中壤土	14.8732	8.62713	0.917754	15.1352	9.40027	5	4
12	14	新乡	封丘	留光公社中王庄大队	14-93	114.623	35.0586	20	中壤土	14.2546	8.26835	0.91556	18.2217	9.03092	5	4
13	15	新乡	封丘	陈固公社前吴村大队	4-3-7	114.378	35.1134	20	轻黏土	15.0673	8.73973	0.890552	15.1115	9.81384	5	4
15	16	新乡	封丘	李庄公社苦庄大队	19-24	114.666	34.9381	15	重黏土	12.9962	7.5384	0.864712	11.9067	8.71781	5	4
16	17	新乡	封丘	居厢公社大沙大队	6-40	114.405	35.1534	20	重壤土	16.8435	9.76999	0.941017	11.1651	10.3824	5	4
17	18	新乡	封丘	居厢公社后吴村大队	6-15	114.378	35.1241	20	轻黏土	15.6318	9.06719	0.961399	16.5311	9.43125	5	4
18	19	新乡	封丘	戚城公社大辛庄大队	22-45	114.515	35.1304	20	重壤土	15.422	8.9455	0.951921	16.5122	9.39731	5	4
19	20	新乡	封丘	娄底公社前九甲大队	12-46	114.325	34.9953	20	轻黏土	17.478	10.138	0.992397	17.2784	10.2157	4	4
20	21	新乡	封丘	城关公社杨徐占大队	1-10	114.408	35.0136	20	中黏土	12.7048	7.36935	0.792057	12.8197	9.30407	5	4
21	22	新乡	封丘	荆宫公社水驿大队	10-13	114.342	34.9838	30	轻黏土	16.5918	9.62402	0.961449	19.0686	10.0099	5	4
22	23	新乡	封丘	尹岗公社禅房大队	20-6	114.714	34.973	20	轻黏土	12.1907	7.07116	0.776998	11.2755	9.10062	5	4
23	24	新乡	封丘	孙庄公社前城大队	11-45	114.256	34.9555	20	中壤土	14.3852	8.34409	0.894567	16.7281	9.32752	5	4
24	25	新乡	封丘	曹岗公社清河集大队	16-93	114.617	34.9323	15	砂壤土	12.8826	7.4725	0.736145	14.8733	10.1509	5	5
25	26	新乡	封丘	荆宫公社丁庄大队	10-74	114.296	34.9516	20	轻壤土	14.0729	8.16291	0.926341	13.0939	8.81199	5	4
26	27	新乡	封丘	孙庄公社顺河街大队	11-25	114.261	34.9405	30	轻壤土	15.331	8.89271	0.919087	16.4613	9.6756	5	4
27	28	新乡	封丘	朱庄大队	19-71	114.287	35.0252	20	轻壤土	13.7231	7.96001	0.793781	16.9213	10.028	5	4
28	29	新乡	封丘	孙庄公社	11-1	114.252	34.9483	28	中壤土	14.1665	8.21723	0.890761	16.0019	9.22495	5	4
29	30	新乡	封丘	司庄公社时寺大队	9-80	114.442	34.9629	20	砂壤土	15.8539	9.19599	0.924751	19.5232	9.94429	5	4
30	31	新乡	封丘	獐鹿市公社前同庄大队	13-8	114.3	35.0427	20	轻壤土	13.0708	7.58168	0.846763	17.8233	8.95372	5	4
31	32	新乡	封丘	娄底公社董堤大队	12-65	114.296	35.0057	21	轻壤土	15.9225	9.23579	0.927581	15.2839	9.95686	5	4
32	33	新乡	封丘	油坊公社吴寨大队	15-7	114.601	34.9974	20	中壤土	16.0803	9.32732	0.998884	11.948	9.33774	5	4
34	34	新乡	封丘	潘店公社蔡东大队	17-74	114.574	35.0017	20	中壤土	16.3395	9.47765	0.967044	10.1568	9.80064	5	4
35	35	新乡	封丘	獐鹿市公社后蒋寨大队	13-35	114.29	35.0579	20	轻壤土	13.9606	8.09779	0.841174	21.7157	9.62677	5	4
36	36	新乡	封丘	王村公社前赵寨大队	2-105	114.45	35.083	20	重壤土	13.5693	7.87084	0.864312	11.5615	9.10648	5	4
37	37	新乡	封丘	冯村公社沙岗大队	21-68	114.468	35.0703	20	轻壤土	15.398	8.93156	0.918724	14.9207	9.7217	5	4
38	38	新乡	封丘	司庄公社关帝庙大队	9-2	114.41	34.9829	28	轻壤土	13.0001	7.54066	0.751639	15.4433	10.0323	5	4
39	39	新乡	封丘	司庄公社李七寨大队	9-35	114.388	34.9533	20	砂壤土	13.4017	7.77364	0.827649	14.423	9.39243	5	4
40	40	新乡	封丘	居厢公社小马寺大队	6-91	114.434	35.0984	20	中壤土	14.2863	8.28672	0.875078	16.0842	9.4697	5	4
41	41	新乡	封丘	赵岗公社赵岗大队	23-5	114.491	35.1242	20	中壤土	15.174	8.80161	0.963314	15.4308	9.1368	5	4
43	42	新乡	封丘	野城大队三生产队	21-29	114.513	35.1067	20	中壤土	15.2617	8.85247	0.971274	17.6783	9.11429	5	4
42	43	新乡	封丘	司庄公社何家铺大队	9-89	114.405	34.9686	20	紧沙土	15.6648	9.08631	0.861875	19.44	10.5425	5	4
44	44	新乡	辉县	王敬屯乡王敬屯村东南	16-1	113.504	35.3991	30	轻壤土	17.5547	10.1825	1.05441	7.92325	9.6571	4	3
45	45	新乡	辉县	常村乡赵井屯猎场东	7-58	113.864	35.4415	20	中壤土	18.4992	10.7304	1.12354	11.2769	9.55051	4	3
46	46	新乡	辉县	拍石头乡疙道村北疙道	10-111	113.808	35.5757	20	中壤土	19.7585	11.4608	1.18622	25.7772	9.66165	4	3
47	47	新乡	辉县	高庄乡高庄村东南	9-92	113.727	35.5518	17	重壤土	20.574	11.9339	1.2376	18.8413	9.64275	4	3
48	48	新乡	辉县	常村乡罗池村西岭	7-27	113.905	35.4751	20	重壤土	22.2307	12.8949	1.35709	11.5551	9.50188	4	3
49	49	新乡	辉县	拍石头乡拍石头村东荒庄	10-122	113.801	35.5973	15	重壤土	22.3096	12.9406	1.34621	17.4712	9.6126	4	3
50	50	新乡	辉县	拍石头乡北窑村	10-114	113.803	35.602	20	中壤土	21.6596	12.5636	1.30213	15.9208	9.64846	4	3
51	51	新乡	辉县	后庄乡后庄村山洼背东30米	7-13	113.663	35.7044	18	重壤土	24.911	14.4495	1.49522	33.0687	9.66381	4	3
52	52	新乡	辉县	后庄乡新庄村西	5-35	113.667	35.7058	20	重壤土	26.0958	15.1368	1.56604	39.8832	9.66566	4	2
53	53	新乡	辉县	平甸乡西沟村老西凹	15-43	113.429	35.4948	30	中壤土	25.9406	15.0468	1.5748	8.9092	9.55469	4	2
54	54	新乡	辉县	黄水乡土楼村沟东50米	11-15	113.746	35.5683	20	重壤土	21.9622	12.7391	1.35315	12.8632	9.4144	4	3
55	55	新乡	辉县	上八里乡松树村西连南地	12-79	113.567	35.4945	15	重壤土	18.0471	10.4682	1.08394	10.3308	9.65749	4	3
56	56	新乡	辉县	后庄乡石门郊村	5-41	113.68	35.7363	30	中壤土	27.3669	15.8741	1.65111	30.9796	9.6142	4	2
57	57	新乡	辉县	西平罗乡东屿村东北	4-33	113.751	35.6866	20	重壤土	22.2742	12.92	1.33867	15.0751	9.65139	4	3
58	58	新乡	辉县	南寨乡南寨村第十三村民小组场边地	1-3	113.698	35.7665	20	重壤土	23.6767	13.7336	1.47274	35.5618	9.32519	4	3
59	59	新乡	辉县	南村乡司东村东南	6-52	113.765	35.7088	20	轻黏土	21.3976	12.4116	1.28468	17.661	9.66125	4	3
60	60	新乡	辉县	常村乡西连岩村	7-27	113.891	35.4992	20	中壤土	23.5715	13.6726	1.41761	13.2597	9.64484	4	3
61	61	新乡	辉县	张村乡黄道水村	8-8	113.891	35.5266	15	中壤土	22.3903	12.9874	1.34342	26.6682	9.66743	4	3
62	62	新乡	辉县	常村乡王村铺村	7-43	113.887	35.4412	15	中壤土	25.6653	14.8871	1.55839	10.4084	9.55287	4	2
63	63	新乡	辉县	沙窖乡沙窖村西	3-11	113.65	35.7425	27	轻壤土	25.8519	14.9953	1.557	29.0987	9.63087	4	2
64	64	新乡	辉县	三郊口乡孙石窖村	2-14	113.663	35.7909	27	重壤土	22.414	13.0012	1.34461	29.5741	9.66906	4	3
65	65	新乡	辉县	平甸乡平甸村	15-4	113.442	35.5062	20	中壤土	24.2127	14.0445	1.48765	8.70703	9.44077	4	3
66	66	新乡	辉县	张村乡樊庄村	8-24	113.894	35.5455	20	中壤土	20.3833	11.8233	1.22174	16.5206	9.67741	4	3
67	67	新乡	辉县	沙窖乡水磨村	3-45	113.613	35.7208	26	中壤土	25.0738	14.5439	1.50306	32.8747	9.67622	4	2
68	68	新乡	辉县	褚丘乡小洼林场	13-118	113.636	35.4887	18	砂壤土	18.8221	10.9177	1.15011	17.2596	9.4927	4	3
69	69	新乡	辉县	黄水乡羊圈村	11-16	113.725	35.6	18	轻壤土	22.9527	13.3136	1.37991	33.5339	9.64819	4	3
70	70	新乡	辉县	孟庄乡四里庙村	23-6	113.831	35.4198	18	砂壤土	28.5342	16.5512	1.71408	29.3915	9.65598	4	2
71	71	新乡	辉县	西平罗乡东沙岗村	4-17	113.751	35.7215	28	砂壤土	20.4129	11.8404	1.22457	24.2563	9.66906	4	3
72	72	新乡	辉县	薄壁乡大海乡村路东100米	14-194	113.554	35.4578	25	中壤土	23.4939	13.6276	1.44002	19.1724	9.46348	4	3
73	73	新乡	辉县	平甸乡潭头村	15-20	113.44	35.5008	15	重壤土	24.5387	14.2336	1.50398	8.99324	9.46397	4	2
74	74	新乡	辉县	三郊口乡凤凰山村	2-56	113.596	35.7871	20	中壤土	22.8935	13.2793	1.37335	25.0824	9.66925	4	3
75	75	新乡	辉县	三郊口乡石窖村	2-11	113.656	35.7907	37	重壤土	22.4892	13.0448	1.3491	29.6718	9.66922	4	3
76	76	新乡	辉县	黄水乡土梯村	11-113	113.623	35.6681	20	中壤土	21.8639	12.6821	1.32844	19.0021	9.5466	4	3
77	77	新乡	辉县	沙窖乡南坪村	3-32	113.659	35.6393	20	重壤土	25.206	14.6207	1.52001	15.5595	9.61879	4	2
78	78	新乡	辉县	沙窖乡南窖村	3-19	113.619	35.7552	30	重壤土	23.8289	13.8218	1.43012	25.5929	9.66481	4	3
79	79	新乡	辉县	上八里乡回龙村	12-150	113.595	35.5827	20	重壤土	25.47	14.7738	1.54029	11.7093	9.59155	4	2
80	80	新乡	辉县	三郊口乡凤凰山村	2-52	113.596	35.7865	39	中壤土	22.8935	13.2793	1.37335	25.0824	9.66925	4	3
81	81	新乡	辉县	沙窖乡郭亮村	3-23	113.603	35.7261	20	中壤土	25.2533	14.6481	1.51387	32.6782	9.67593	4	2
82	82	新乡	辉县	赵固乡大沙窝村	21-125	113.688	35.4986	22	砂壤土	14.1006	8.17898	0.846143	12.8	9.66619	5	4
83	83	新乡	辉县	冀屯乡冀屯村	19-43	113.61	35.3902	25	轻壤土	18.5975	10.7874	1.12889	17.7506	9.55578	4	3
84	84	新乡	辉县	峪河乡马庄村原种场	18-44	113.583	35.341	28	中壤土	22.551	13.0807	1.35788	19.9997	9.63314	4	3
85	85	新乡	辉县	冀屯乡张千屯村	19-35	113.604	35.383	25	中壤土	19.6214	11.3813	1.1988	17.3549	9.49389	4	3
86	86	新乡	辉县	北云门乡垱疙村	22-45	113.713	35.3822	29	轻黏土	22.0673	12.8001	1.33357	17.5809	9.59832	4	3
87	87	新乡	辉县	占城乡张莫村	20-2	113.651	35.3778	20	中壤土	20.5444	11.9167	1.25137	27.6525	9.52293	4	3
88	88	新乡	辉县	冀屯乡岳村	19-66	113.619	35.4047	25	中壤土	17.1894	9.97067	1.05139	16.8444	9.4833	5	3
89	89	新乡	辉县	赵固乡富庄大村	21-112	113.663	35.4852	28	砂壤土	13.7737	7.98941	0.827498	17.5424	9.6549	5	4
90	90	新乡	辉县	赵固乡张村	21-89	113.636	35.4425	21	中壤土	16.5617	9.60657	0.993434	9.07675	9.67007	5	4
91	91	新乡	辉县	冀屯乡小麻村	19-94	113.609	35.4257	25	重壤土	18.4817	10.7202	1.13027	15.9276	9.48466	4	3
92	92	新乡	辉县	占城乡蔡启营村	20-50	113.713	35.3713	17	重壤土	23.213	13.4646	1.40415	16.7313	9.58914	4	3
93	93	新乡	辉县	北云门乡前卓水村	22-57	113.749	35.4686	25	重壤土	25.5036	14.7933	1.53092	16.4699	9.66299	4	2
94	94	新乡	辉县	薄壁乡大海乡村	14-200	113.55	35.4575	20	重壤土	23.4833	13.6214	1.4483	21.6713	9.40505	4	3
95	95	新乡	辉县	胡桥乡十八亩地村	24-66	113.787	35.421	18	重壤土	36.937	21.4252	2.21139	42.0471	9.68856	3	1
96	96	新乡	辉县	胡桥乡南关营村	24-18	113.765	35.4048	20	重壤土	31.6182	18.34	1.89766	31.0571	9.66455	4	2
97	97	新乡	获嘉	小段庄南段	10-14	113.604	35.1124	30	紧砂土	15.15	8.78773	0.954405	20.2272	9.20755	5	4
98	98	新乡	获嘉	大毛庄西南地	11-248	113.687	35.0579	27	砂壤土	12.9169	7.49239	0.768574	20.6208	9.74843	5	4
99	99	新乡	获嘉	徐营公社坑西村西北杜本田家井地	9-147	113.587	35.1595	20	砂壤土	16.2906	9.44932	0.998844	20.2247	9.46025	5	4
100	100	新乡	获嘉	大辛庄公社南务村东南范坟地	12-101	113.665	35.1601	25	轻壤土	15.6031	9.05051	0.91591	18.9579	9.88144	5	4
101	101	新乡	获嘉	冯庄公社张庄村西	10-72	113.625	35.1139	18	轻壤土	16.3457	9.48126	0.971652	19.8551	9.75788	5	4
102	102	新乡	获嘉	冯庄公社固县西地	10-80	113.634	35.108	17	轻壤土	17.04	9.88399	1.03319	19.8206	9.56649	5	3
103	103	新乡	获嘉	中和公社前五福东地	7-108	113.618	35.1697	20	中壤土	16.1342	9.35861	1.0308	20.025	9.07893	5	3
104	104	新乡	获嘉	照镜公社冯村河北大块底	2-196	113.684	35.3344	27	中壤土	15.6391	9.07138	0.962175	17.9415	9.42799	5	4
105	105	新乡	获嘉	城关镇南关二方地	1-51	113.66	35.2409	20	中壤土	16.5457	9.59725	1.00444	19.3069	9.55483	5	3
106	106	新乡	获嘉	东浮庄东南1500米	9-196	113.71	35.2107	25	中壤土	13.8012	8.00536	0.916919	16.7288	8.73072	5	4
107	107	新乡	获嘉	狮子营公社南马厂北斗河西岸井东地	4-37	113.546	35.2852	25	轻黏土	15.8944	9.21948	0.962996	18.2503	9.57374	5	4
108	108	新乡	获嘉	冯庄公社职庄沉淀池地	10-133	113.638	35.0515	30	重壤土	15.9213	9.23507	0.851067	19.7479	10.8512	5	4
109	109	新乡	获嘉	太山公社太山庙村北地	13-80	113.693	35.1936	28	重壤土	14.3674	8.33378	0.920911	19.9885	9.04949	5	4
110	110	新乡	获嘉	冯庄公社林场桃园地	10-153	113.647	35.1337	18	中黏土	17.4903	10.1452	1.05948	20.887	9.57558	4	3
111	111	新乡	获嘉	狮子营公社安义大队刘仙庙地	4-139	113.559	35.2352	23	轻黏土	16.03	9.29812	1.00358	18.1379	9.265	5	3
112	112	新乡	获嘉	大呈公社大呈大队南稻地	8-11	113.658	35.2178	16	重壤土	16.1466	9.36576	1.06031	18.1623	8.83302	5	3
113	113	新乡	获嘉	冯庄公社张堤齐路地	10-43	113.614	35.1027	20	轻黏土	14.5777	8.45575	0.963628	19.6381	8.77491	5	4
114	114	新乡	获嘉	照镜公社东张仪位庄坟地	2-105	113.675	35.2936	20	轻壤土	17.0764	9.9051	0.997118	20.8937	9.93373	5	4
115	115	新乡	获嘉	冯庄公社忠义村东南地	10-208	113.67	35.1162	20	轻壤土	16.108	9.34338	0.956253	19.3299	9.77083	5	4
116	116	新乡	获嘉	中和北街西地	7-48	113.591	35.2024	19	中壤土	15.8046	9.16738	1.01574	17.5161	9.02533	5	3
117	117	新乡	获嘉	张巨公社高庙村北地	6-52	113.541	35.2074	24	重壤土	15.6738	9.09155	0.981305	15.9546	9.26475	5	4
118	118	新乡	获嘉	丁村公社丁村东北地	14-41	113.724	35.2393	25	中壤土	15.8391	9.1874	0.947153	19.5226	9.70001	5	4
119	119	新乡	获嘉	太山公社程遇村北600米三斗渠东30米	13-5	113.685	35.2084	24	中壤土	13.6999	7.94655	0.906415	17.8827	8.76702	5	4
120	120	新乡	获嘉	狮子营公社孙庄村西南十支渠西400米	4-71	113.54	35.2664	23	重壤土	16.399	9.51219	1.01932	18.0741	9.33187	5	3
121	121	新乡	获嘉	太山公社胡郑庄村胡家坟地	13-16	113.697	35.1994	26	轻壤土	14.4442	8.37831	0.918566	18.4551	9.12108	5	4
122	122	新乡	汲县	池山乡南吾沟	12	113.929	35.6168	18	重壤土	20.8884	12.1163	1.27909	21.5853	9.4726	4	3
123	123	新乡	汲县	拴马乡柳树岭	22	113.939	35.6554	25	重壤土	20.8753	12.1087	1.22618	12.8376	9.87513	4	3
124	124	新乡	汲县	拴马乡土池村秦王洞顶	32	113.863	35.6794	25	重壤土	21.4906	12.4656	1.24106	16.3738	10.0443	4	3
125	125	新乡	汲县	拴马乡北岭村西南	13	113.889	35.6447	22	重壤土	22.0715	12.8025	1.29964	15.9062	9.85085	4	3
126	126	新乡	汲县	石包乡黄叶村跑马岭	7	114.001	35.6479	23	重壤土	20.9902	12.1753	1.24169	9.6385	9.80544	4	3
127	127	新乡	汲县	池山乡南吾沟东岭	11	113.93	35.6165	30	中壤土	20.7254	12.0217	1.27071	21.018	9.46059	4	3
128	128	新乡	汲县	安都乡路州屯	153	114.081	35.5441	12	中壤土	18.7195	10.8582	1.14379	13.1101	9.49317	4	3
129	129	新乡	汲县	石包乡里沿沟	32	114.014	35.6002	20	中壤土	18.9544	10.9944	1.15078	19.2465	9.55388	4	3
130	130	新乡	汲县	池山乡靳庄村	27	113.969	35.488	20	重壤土	18.745	10.8729	1.19632	15.5984	9.08867	4	3
131	131	新乡	汲县	石包头乡龙卧村	4	113.999	35.6228	23	轻壤土	20.7686	12.0468	1.18747	16.0208	10.1449	4	3
132	132	新乡	汲县	石包头乡破窑沟	61	114.047	35.6412	20	重壤土	21.3827	12.4029	1.27003	18.8548	9.76584	4	3
133	133	新乡	汲县	石包头乡砂掌村	2	114.011	35.6279	12	砂土	22.3186	12.9458	1.27892	18.6768	10.1225	4	3
134	134	新乡	汲县	石包头乡山后村	68	114.034	35.5722	20	沙壤土	20.1339	11.6786	1.25343	14.6659	9.31728	4	3
135	135	新乡	汲县	石包头乡西白寺村	24	114.019	35.623	20	沙壤土	22.0906	12.8136	1.29527	17.8275	9.8926	4	3
136	136	新乡	汲县	池山乡北岭村	51	113.932	35.5807	20	轻壤土	17.7606	10.302	1.12813	13.0582	9.13193	4	3
182	137	新乡	汲县	池山乡老瓜寨	34	113.957	35.6011	45	中壤土	20.1755	11.7027	1.29202	18.9393	9.05766	4	3
137	138	新乡	汲县	安都乡路州屯	91	114.079	35.5465	20	轻壤土	19.8601	11.5198	1.089	14.0557	10.5783	4	3
138	139	新乡	汲县	安都乡北安都	100	114.062	35.5346	30	中壤土	18.3011	10.6155	1.14363	12.7308	9.28229	4	3
139	140	新乡	汲县	顿坊店乡后稻香村林场	86	114.161	35.5172	25	轻壤土	16.6575	9.66214	1.03884	9.6216	9.30088	5	3
140	141	新乡	汲县	石包头乡黄叶村方山前	15	114.009	35.6354	20	中壤土	21.819	12.6561	1.27147	16.5764	9.95384	4	3
141	142	新乡	汲县	石包头乡寺南岭村	85	113.999	35.6052	32	重壤土	20.4525	11.8634	1.23684	20.3868	9.59169	4	3
142	143	新乡	汲县	太公泉乡沙沟村北坡	234	113.956	35.5243	20	中壤土	19.5053	11.314	1.16489	11.2639	9.71249	4	3
143	144	新乡	汲县	安都乡大双村	117	114.095	35.5195	30	中壤土	18.4666	10.7115	1.17675	11.3313	9.10256	4	3
144	145	新乡	汲县	唐庄乡田村	190	114.016	35.421	20	中壤土	21.539	12.4936	1.26858	18.4342	9.84849	4	3
145	146	新乡	汲县	安都乡杨井村	32	114.084	35.4983	18	中壤土	19.7417	11.4511	1.20066	17.6616	9.53732	4	3
146	147	新乡	汲县	唐庄乡岗槽	155	114.031	35.4505	25	中壤土	20.5013	11.8917	1.26337	15.6639	9.41267	4	3
147	148	新乡	汲县	唐庄乡双兰	99	114.012	35.4245	25	轻壤土	23.2824	13.5049	1.31549	20.4409	10.266	4	3
148	149	新乡	汲县	拴马乡寺东坡村	11	113.912	35.676	20	重壤土	21.7482	12.615	1.30187	14.7911	9.68986	4	3
149	150	新乡	汲县	太公泉乡太公泉村	14	114.011	35.5052	20	重壤土	19.56	11.3457	1.32907	14.8786	8.53656	4	3
150	151	新乡	汲县	石包头乡南岭村	70	114.002	35.6052	18	重壤土	20.9471	12.1503	1.24803	20.9241	9.73558	4	3
151	152	新乡	汲县	石包头乡砂掌村	1	114.013	35.6271	24	中壤土	23.8103	13.8111	1.34648	20.9739	10.2572	4	3
152	153	新乡	汲县	顿坊店乡清水河村	116	114.148	35.5091	25	轻壤土	18.221	10.569	1.09973	10.5839	9.61056	4	3
153	154	新乡	汲县	太公泉乡东寺门	72	113.977	35.5329	24	中壤土	18.9406	10.9864	1.0957	14.5761	10.0269	4	3
154	155	新乡	汲县	顿坊店乡下马营村	98	114.197	35.5113	25	轻黏土	17.5992	10.2084	1.08335	10.6982	9.42297	4	3
155	156	新乡	汲县	倪湾乡邵庄	127	114.121	35.4651	24	重壤土	18.0571	10.474	1.20652	18.6457	8.68112	4	3
156	157	新乡	汲县	庞寨乡梨园村东南	139	114.261	35.4096	25	沙壤土	15.547	9.01799	1.1294	16.6316	7.98478	5	3
157	158	新乡	汲县	庞寨乡万户寨村南	225	114.247	35.4305	25	沙壤土	16.1794	9.38478	0.955647	11.8841	9.82034	5	4
158	159	新乡	汲县	柳庄乡代庄公路南	5	114.099	35.3671	30	轻壤土	18.1171	10.5088	1.09984	16.0141	9.55483	4	3
159	160	新乡	汲县	孙杏村乡汲城河滩	91	113.969	35.3943	30	轻壤土	25.6879	14.9002	1.57555	18.8567	9.45711	4	2
160	161	新乡	汲县	上乐村乡辛庄村	40	114.209	35.4791	30	轻壤土	19.0766	11.0653	1.13955	10.5399	9.71021	4	3
161	162	新乡	汲县	庞寨乡东夹堤村	75	114.286	35.4339	25	轻壤土	17.1698	9.95928	1.10854	17.6733	8.98417	5	3
162	163	新乡	汲县	倪湾乡大关庄	84	114.125	35.451	25	中壤土	18.723	10.8602	1.16757	15.7924	9.30155	4	3
163	164	新乡	汲县	李元屯乡户庄村	76	114.199	35.4048	27	中壤土	17.2223	9.98971	1.0774	15.8723	9.27203	5	3
164	165	新乡	汲县	李元屯乡王堤村	114	114.228	35.4278	25	中壤土	17.3369	10.0562	1.02632	16.1876	9.79828	4	3
165	166	新乡	汲县	上乐村乡樊店村	142	114.18	35.4421	30	中壤土	17.8474	10.3523	1.103	10.7326	9.38563	4	3
166	167	新乡	汲县	城郊乡东码头村	22	114.089	35.4169	27	重壤土	19.9348	11.5631	1.17234	18.679	9.8633	4	3
167	168	新乡	汲县	孙杏村汲城村	101	113.978	35.3817	30	重壤土	22.4306	13.0108	1.25718	27.0416	10.3492	4	3
168	169	新乡	汲县	后河乡台上	54	114.127	35.4179	25	重壤土	20.2915	11.77	1.25737	20.4269	9.36079	4	3
169	170	新乡	汲县	上乐村乡西板桥村	43	114.232	35.4848	27	轻壤土	17.5069	10.1548	1.08272	10.3573	9.37899	4	3
170	171	新乡	汲县	后河乡杨庄村	143	114.184	35.4095	25	轻壤土	17.8849	10.3741	1.13329	10.7565	9.15393	4	3
171	172	新乡	汲县	庞寨乡梨园	160	114.263	35.4202	43	轻壤土	16.7702	9.72749	0.994687	13.4517	9.77945	5	4
172	173	新乡	汲县	庞寨乡庞寨村	143	114.277	35.4168	20	轻壤土	16.616	9.63806	1.14894	14.4419	8.38864	5	3
173	174	新乡	汲县	倪湾乡余连庄	62	114.139	35.4545	20	中壤土	17.9412	10.4067	1.14332	14.77	9.10219	4	3
174	175	新乡	汲县	柳庄乡李进宝屯	20	114.064	35.378	30	中壤土	19.2411	11.1607	1.17381	16.726	9.50814	4	3
175	176	新乡	汲县	后河乡赵庄	106	114.129	35.3865	30	中壤土	17.9184	10.3935	1.10314	16.9462	9.42177	4	3
176	177	新乡	汲县	孙杏村乡张武店	12	114.004	35.3609	30	重壤土	19.682	11.4165	1.20077	16.3161	9.50763	4	3
177	178	新乡	汲县	后河乡邢李庄	24	114.107	35.4187	25	重壤土	19.3112	11.2014	1.18998	17.4635	9.41311	4	3
181	179	新乡	汲县	孙杏村乡白露村	146	114.004	35.3827	20	轻壤土	22.6532	13.1399	1.34521	22.5522	9.76791	4	3
178	180	新乡	汲县	上乐村乡段庄	100	114.225	35.4588	20	中壤土	15.2566	8.84955	0.940466	9.73501	9.40975	5	4
179	181	新乡	汲县	庞寨乡小屯村	108	114.274	35.4312	20	中壤土	17.3868	10.0851	1.05636	16.7975	9.54705	4	3
180	182	新乡	汲县	庞寨乡庞寨村	113	114.282	35.4181	20	重壤土	17.0732	9.90324	1.15168	14.4553	8.59898	5	3
183	183	新乡	新乡县	朗公庙张庄村	7-224	113.902	35.1869	24	砂壤土	14.0008	8.12111	0.869794	11.425	9.33682	5	4
184	184	新乡	新乡县	朗公庙乡永安村	7-242	113.914	35.1945	23	砂壤土	15.8084	9.16958	0.982431	12.2408	9.33356	5	4
185	185	新乡	新乡县	小吉乡梁村	5-113	113.737	35.1811	22	轻壤土	16.6089	9.63392	1.01448	15.4337	9.49638	5	3
186	186	新乡	新乡县	朗公庙乡前庄村	7-113	113.853	35.158	28	轻壤土	13.7423	7.9712	0.850208	17.4508	9.37558	5	4
187	187	新乡	新乡县	七里营乡西杨兴村	6-178	113.838	35.1473	30	轻壤土	14.7485	8.5548	0.899952	14.4219	9.50584	5	4
188	188	新乡	新乡县	古固寨乡三王村	8-20	114.008	35.2633	28	轻壤土	13.9262	8.07784	0.858248	11.4532	9.41201	5	4
189	189	新乡	新乡县	关堤乡庄岩村	9-141	113.956	35.2287	22	轻壤土	18.8015	10.9057	1.17097	12.5075	9.31344	4	3
190	190	新乡	新乡县	关堤乡塔小庄村	9-37	113.851	35.1643	20	中壤土	14.7602	8.56159	0.91532	28.2353	9.35366	5	4
191	191	新乡	新乡县	关堤乡白马村	9-43	113.865	35.1722	19	中壤土	16.6295	9.64589	1.2429	20.6094	7.76082	5	3
192	192	新乡	新乡县	翟坡乡小宋佛村	4-136	113.759	35.2225	26	中壤土	16.9741	9.84578	1.05412	18.9759	9.34028	5	3
193	193	新乡	新乡县	关堤乡关堤村	9-10	113.956	35.2614	26	重壤土	20.7073	12.0112	1.25816	22.1231	9.54663	4	3
194	194	新乡	新乡县	翟坡乡寺王村	4-127	113.757	35.2054	20	重壤土	18.672	10.8306	1.15647	17.4035	9.3652	4	3
195	195	新乡	新乡县	合河乡东北永康村	2-67	113.719	35.3292	20	重壤土	25.3028	14.6768	1.56224	21.5949	9.39471	4	2
196	196	新乡	新乡县	朗公庙乡赵堤村	7-20	113.854	35.2059	25	重壤土	17.1771	9.96353	1.06352	14.0659	9.36845	5	3
197	197	新乡	新乡县	大块乡大块村	1-71	113.789	35.359	20	重壤土	27.4182	15.9038	1.79426	16.0228	8.86373	4	2
198	198	新乡	新乡县	合河乡范岭村	2-30	113.747	35.3429	20	重壤土	30.5566	17.7243	1.89034	38.9013	9.37625	4	2
199	199	新乡	新乡县	朗公庙乡曲水村	7-79	113.871	35.2047	30	轻壤土	16.2376	9.41857	1.00184	18.142	9.40131	5	3
200	200	新乡	新乡县	小吉乡西贾村城	5-149	113.751	35.1467	20	轻壤土	15.9652	9.26057	1.18935	20.2512	7.78622	5	3
201	201	新乡	新乡县	大召营乡李大召村	3-3	113.793	35.2273	26	中壤土	19.7058	11.4302	1.23669	16.9752	9.24259	4	3
202	202	新乡	新乡县	小吉乡小吉村	5-87	113.777	35.1668	20	中壤土	19.249	11.1653	1.17549	13.7248	9.49843	4	3
203	203	新乡	新乡县	小吉乡张青村	5-15	113.75	35.1649	25	中壤土	17.014	9.86892	1.05046	13.7314	9.39488	5	3
204	204	新乡	新乡县	洪门乡张堤村	10-90	113.854	35.2007	23	重壤土	16.667	9.66766	1.03129	17.5592	9.37436	5	3
205	205	新乡	新乡县	洪门乡梁任旺村	10-226	113.844	35.1917	25	中壤土	16.9664	9.84129	1.05106	12.8569	9.36321	5	3
206	206	新乡	新乡县	大块乡陈堡村	1-179	113.836	35.3745	20	中壤土	24.6368	14.2905	1.50461	15.0787	9.49781	4	2
207	207	新乡	新乡县	大块乡块村营村	1-57	113.798	35.3765	10	轻黏土	29.5827	17.1593	1.79625	19.8131	9.55287	4	2
208	208	新乡	新乡县	大块乡石庄	1-31	113.757	35.3807	18	轻黏土	24.6895	14.3211	1.54911	16.822	9.2447	4	2
209	209	新乡	新乡县	朗公庙乡南于店村	7-262	113.932	35.2034	25	紧砂土	14.625	8.4832	0.901125	14.0164	9.41402	5	4
210	210	新乡	延津县	胙城王堤西地	8-47	114.203	35.297	20	沙土	8.65918	5.02272	0.542376	9.13148	9.26059	6	5
211	211	新乡	延津县	朱寨乡李庄村西	4-38	114.362	35.1776	20	沙壤土	13.0518	7.57067	0.822847	12.399	9.20058	5	4
212	212	新乡	延津县	胙城乡北	8-40	114.228	35.3183	20	沙壤土	11.8124	6.85173	0.73047	13.573	9.37989	5	5
213	213	新乡	延津县	丰庄乡丰庄村东北角200米处	17-20	114.359	35.4619	20	沙壤土	12.2907	7.12918	0.98883	9.87156	7.20971	5	4
301	214	新乡	延津县	塔舖乡郭庄村南	18-105	114.163	35.2594	30	沙壤土	11.6469	6.75576	0.889841	12.9457	7.59209	5	4
214	215	新乡	延津县	僧固乡甘果正北	3-86	114.225	35.154	24	轻壤土	13.2833	7.70496	0.873268	9.6661	8.82313	5	4
215	216	新乡	延津县	司寨郑纸坊八支南	11-59	114.366	35.1842	15	轻壤土	13.0518	7.57067	0.822847	12.399	9.20058	5	4
216	217	新乡	延津县	胙城乡朝南地小河南	8-26	114.143	35.285	26	轻壤土	7.71251	4.47361	0.476938	10.9069	9.37986	6	6
217	218	新乡	延津县	新安乡安乐庄东排河南	5-87	114.062	35.1639	26	轻壤土	9.87794	5.72966	0.626965	10.9881	9.13873	6	5
218	219	新乡	延津县	小店乡马村南	6-7	113.929	35.2167	26	中壤土	20.1374	11.6807	1.26925	19.7062	9.20283	4	3
219	220	新乡	延津县	位邱乡庄干村西	17-183	114.291	35.3181	17	沙壤土	7.37381	4.27715	0.491749	16.6355	8.69784	6	6
220	221	新乡	延津县	司寨乡王纸坊村东	11-38	114.373	35.1866	17	轻壤土	12.5635	7.28743	0.895965	13.2681	8.13361	5	4
221	222	新乡	延津县	司寨乡东南庄村南	11-16	114.375	35.1984	20	轻壤土	13.723	7.95995	0.870632	15.6858	9.14273	5	4
222	223	新乡	延津县	司寨乡小屯村东堤南	11-2	114.292	35.1859	20	轻壤土	11.9529	6.93323	0.738892	13.6718	9.38328	5	5
223	224	新乡	延津县	丰庄乡殷庄村老井西南	17-19	114.334	35.4483	23	轻壤土	13.7117	7.9534	0.867186	11.8426	9.17151	5	4
224	225	新乡	延津县	小店乡尹庄东北	6-63	113.992	35.2678	25	中壤土	17.3787	10.0805	1.06177	15.3069	9.49403	4	3
225	226	新乡	延津县	僧固乡沙庄东北地	3-101	114.242	35.1619	20	轻壤土	13.283	7.70477	0.879405	9.30274	8.76134	5	4
226	227	新乡	延津县	僧固乡沙庄村东北	3-96	114.245	35.1608	20	轻壤土	11.924	6.91649	0.797348	13.6346	8.67437	5	4
227	228	新乡	延津县	僧固乡曹乡固村东	3-134	114.222	35.1605	23	轻壤土	12.8518	7.45461	0.837992	10.4908	8.89581	5	4
228	229	新乡	延津县	朱寨乡辛庄村西南	14-3	114.26	35.2807	20	沙壤土	9.34406	5.41999	0.627832	13.2241	8.63287	6	5
229	230	新乡	延津县	王楼乡老庄村南地东西渠北	13-155	114.329	35.281	20	重壤土	12.6361	7.32954	0.78199	14.9192	9.37294	5	4
230	231	新乡	延津县	塔舖乡关辛庄东	18-173	114.166	35.2083	25	轻壤土	8.12069	4.71038	0.514607	10.4947	9.15335	6	5
231	232	新乡	延津县	胙城乡东小庄	8-68	114.24	35.3449	20	紧沙土	10.6914	6.20151	0.663385	9.35134	9.34828	5	5
232	233	新乡	延津县	东屯乡赵京庄桥北200米	7-38	114.084	35.3467	20	黏土	17.5558	10.1832	1.41613	21.3877	7.19082	4	3
233	234	新乡	延津县	于林乡王庄村西北	4-4	114.053	35.229	25	沙土	9.80601	5.68794	0.604246	12.5749	9.41329	6	5
234	235	新乡	延津县	塔舖乡塔舖村北	18-118	114.145	35.2426	20	沙土	10.0552	5.83245	0.619973	14.0272	9.40759	6	5
235	236	新乡	延津县	班枣乡班枣村林场南	15-8	114.296	35.3863	25	沙土	11.1671	6.47746	0.728864	14.4288	8.88706	5	5
236	237	新乡	原阳县	阳阿乡吴寨林场	20-75	114.036	35.0701	27	沙土	10.9621	6.35851	0.668331	18.6922	9.51401	5	5
237	238	新乡	原阳县	福宁集乡秦庄村	3-51	113.983	35.1697	30	沙土	10.4083	6.03728	0.676761	15.1795	8.92084	5	5
238	239	新乡	原阳县	城关镇牛井村	1-57	113.961	35.078	27	沙土	8.31453	4.82281	0.546878	19.8842	8.81881	6	5
239	240	新乡	原阳县	王杏兰乡	21-35	114.022	35.1155	55	沙土	8.6339	5.00806	0.564519	16.2911	8.87138	6	5
240	241	新乡	原阳县	城关镇	1-82	113.967	35.0725	22	沙土	9.09685	5.27659	0.588074	18.3715	8.97267	6	5
241	242	新乡	原阳县	郭庄乡	14-12	114.144	34.9686	22	沙壤土	12.3427	7.15932	0.818931	18.8845	8.74228	5	4
242	243	新乡	原阳县	城关镇科堤村	1-18	113.935	35.0931	19	沙壤土	9.07402	5.26335	0.587068	16.329	8.96549	6	5
243	244	新乡	原阳县	祝楼乡	6-266	113.683	35.0385	20	沙壤土	10.277	5.96116	0.655786	13.8928	9.0901	6	5
244	245	新乡	原阳县	城关镇东街	1-108	113.981	35.0561	30	沙壤土	10.0993	5.85808	0.678646	12.7732	8.63202	6	5
245	246	新乡	原阳县	葛埠口乡魏店村北	2-11	113.808	35.1268	26	轻壤土	15.5147	8.99922	0.954803	19.2318	9.42521	5	4
246	247	新乡	原阳县	葛埠口乡白提口村	2-168	113.879	35.0876	29	轻壤土	10.0543	5.83196	0.665661	12.227	8.76116	6	5
247	248	新乡	原阳县	靳堂乡石佛村	22-8	114.016	35.0625	20	轻壤土	8.43773	4.89427	0.512079	21.3326	9.55765	6	5
248	249	新乡	原阳县	狮寨乡大城村	5-37	113.826	35.0495	20	轻壤土	8.64827	5.0164	0.566324	16.7708	8.85782	6	5
249	250	新乡	原阳县	靳堂乡路寨村	22-73	113.982	35.0324	28	轻壤土	10.4363	6.05355	0.710856	22.3611	8.51586	5	5
250	251	新乡	原阳县	路寨乡路寨村	19-90	114.115	35.095	20	轻壤土	9.84661	5.71149	0.637038	18.2634	8.9657	6	5
251	252	新乡	原阳县	大宾乡大宾村	13-96	114.035	35.0177	20	中壤土	9.23776	5.35833	0.600697	17.5866	8.92019	6	5
252	253	新乡	原阳县	桥北乡	7-26	113.646	34.9863	22	中壤土	7.81277	4.53177	0.502106	17.291	9.02552	6	5
253	254	新乡	原阳县	桥北乡	7-43	113.649	34.9795	20	重壤土	8.72295	5.05972	0.56644	15.9342	8.93248	6	5
254	255	新乡	原阳县	韩董庄乡	8-112	113.74	34.9646	25	重壤土	11.7928	6.84039	0.5952	15.193	11.4926	5	5
255	256	新乡	原阳县	桥北乡	7-55	113.651	34.9855	22	黏土	7.23563	4.197	0.465146	15.1916	9.02298	6	6
256	257	新乡	原阳县	韩董庄乡	8-99	113.737	34.964	17	黏土	11.7928	6.84039	0.5952	15.193	11.4926	5	5
257	258	新乡	原阳县	包厂乡	12-114	113.92	34.9438	20	黏土	7.82482	4.53876	0.471888	17.8571	9.6183	6	6
258	259	新乡	原阳县	祝楼乡中庄村	6-186	113.697	35.0629	30	黏土	12.5834	7.29897	0.732744	17.7432	9.96115	5	5
259	260	新乡	原阳县	梁寨乡同集村	16-118	114.207	34.992	28	黏土	11.1405	6.46199	0.720685	18.1311	8.96645	5	5
260	261	新乡	原阳县	桥北乡马井村	7-157	113.69	34.9666	23	沙土	9.17796	5.32364	0.573416	21.185	9.28409	6	5
261	262	新乡	原阳县	季庄村	7-71	113.655	34.9788	20	沙壤土	10.2541	5.94788	0.661113	12.4626	8.99676	6	5
262	263	新乡	原阳县	黑山羊乡	4-106	113.862	35.0921	20	轻壤土	10.0084	5.80536	0.668365	15.6027	8.68592	6	5
263	264	新乡	原阳县	韩董庄乡	8-49	113.747	34.9665	25	轻壤土	12.9031	7.4844	0.635331	12.8056	11.7803	5	5
264	265	新乡	原阳县	黑山羊乡	4-10	113.868	35.1063	21	轻壤土	13.5127	7.83799	0.812426	18.1289	9.64763	5	4
265	266	新乡	原阳县	狮寨乡刘纪刚庄	5-130	113.831	35.0993	23	中壤土	16.5284	9.58722	1.00884	15.0163	9.50321	5	3
266	267	新乡	原阳县	原武乡西徐庄村	9-62	113.779	35.0227	20	沙壤土	11.2737	6.53928	0.66171	17.0668	9.8824	5	5
267	268	新乡	原阳县	梁寨乡盐运司村	16-90	114.174	35.0275	20	中壤土	12.4684	7.23225	0.835364	21.3825	8.6576	5	4
268	269	新乡	原阳县	太平镇乡堵庄村	18-117	114.086	35.0153	20	轻壤土	9.79485	5.68147	0.58196	13.3281	9.76264	6	5
269	270	新乡	原阳县	原武乡七里村	9-60	113.789	35.0297	20	轻壤土	10.8464	6.29142	0.619645	16.0693	10.1533	5	5
270	271	新乡	原阳县	齐街乡 太平镇	17-148	114.206	35.0804	20	沙壤土	8.62799	5.00463	0.58352	11.1226	8.57663	6	5
271	272	新乡	原阳县	斗门乡	15-126	114.142	34.9796	55	黏土	12.3593	7.16899	0.779204	19.1931	9.2004	5	4
272	273	新乡	原阳县	斗门乡	15-133	114.172	34.98	35	中壤土	11.3262	6.56972	0.769391	12.602	8.53886	5	4
273	274	新乡	原阳县	官厂乡官厂村	3-303	113.881	34.951	20	沙土	9.16	5.31323	0.571	8.3	9.30512	6	5
274	275	新乡	原阳县	福宁集乡中岳村	3-46	113.943	35.1394	23	沙土	8.6381	5.0105	0.564753	17.4078	8.87202	6	5
275	276	新乡	长垣县	满村乡冯墙村东400米	14-75	114.753	35.2274	20	紧砂土	13.4112	7.77914	1.0246	10.6354	7.59234	5	3
276	277	新乡	长垣县	孟岗乡孙占村村北150米	7-28	114.79	35.1974	23	砂壤土	11.8003	6.84473	0.777492	21.2932	8.80361	5	4
277	278	新乡	长垣县	佘家乡陈板城村南偏西600米	12-35	114.828	35.3633	20	砂壤土	11.2941	6.5511	0.728982	10.1954	8.98664	5	5
278	279	新乡	长垣县	佘家乡老岸头东北400米	12-108	114.85	35.3821	22	轻壤土	11.2054	6.49965	0.743708	17.7675	8.73952	5	5
279	280	新乡	长垣县	恼里乡茅庐店村东南500米	5-266	114.797	35.0929	20	轻壤土	12.8147	7.43312	0.813675	10.3259	9.13525	5	4
280	281	新乡	长垣县	苗占乡东雨林村东南300米	8-26	114.902	35.2432	20	轻壤土	13.0834	7.58896	0.841317	12.5305	9.02034	5	4
281	282	新乡	长垣县	方里乡张庄村东400米	9-40	114.814	35.2767	20	轻壤土	11.7751	6.8301	0.759778	9.89313	8.9896	5	4
282	283	新乡	长垣县	方里乡邵寨村西南200米	9-33	114.851	35.2744	16	轻壤土	13.2303	7.67418	0.808791	16.9359	9.48846	5	4
283	284	新乡	长垣县	凡相乡秦庄村北100米	15-118	114.663	35.2865	21	中壤土	13.0418	7.56486	0.761151	26.5519	9.93871	5	4
284	285	新乡	长垣县	凡相乡李大庙村西北500米	15-102	114.665	35.2642	20	中壤土	14.9309	8.6606	0.889572	25.6544	9.73569	5	4
285	286	新乡	长垣县	芦岗乡祝占村农场东400米	6-114	114.794	35.1194	18	中壤土	12.09	7.01275	0.761551	10.0496	9.20852	5	4
286	287	新乡	长垣县	位庄乡梁占村东400米	4-43	114.772	35.0866	25	中壤土	10.719	6.21751	0.67495	14.8965	9.2118	5	5
287	288	新乡	长垣县	芦岗乡大付占村西500米	6-125	114.793	35.1326	21	中壤土	12.8344	7.44455	0.788644	9.62407	9.43969	5	4
288	289	新乡	长垣县	城关镇西关窑厂东偏南500米	1-10	114.734	35.1903	20	重黏土	16.8698	9.78527	1.04193	15.4499	9.39149	5	3
289	290	新乡	长垣县	芦岗乡杨占村东1700米	6-95	114.793	35.146	20	轻黏土	12.4427	7.21736	0.79669	10.5677	9.05918	5	4
290	291	新乡	长垣县	恼里乡杨楼村东北100米	5-176	114.759	35.0621	20	重黏土	12.6195	7.31989	0.806128	15.7479	9.0803	5	4
291	292	新乡	长垣县	武邱乡西角城村南偏西700米	10-130	114.883	35.2871	19	中黏土	16.7574	9.72005	1.11345	15.5651	8.7297	5	3
292	293	新乡	长垣县	芦岗乡杨桥村东偏南300米	6-78	114.83	35.1775	20	轻黏土	13.331	7.7326	0.863803	15.1961	8.95181	5	4
293	294	新乡	长垣县	满村乡冯墙村东偏南700米	14-147	114.75	35.2249	20	紧砂土	12.9614	7.51822	0.953027	10.1284	7.88878	5	4
294	295	新乡	长垣县	方里乡新楼西南600米	9-7	114.824	35.3111	17	砂壤土	11.5998	6.72839	0.740502	14.2288	9.08626	5	5
295	296	新乡	长垣县	方里乡方南西偏南300米	9-38	114.827	35.2814	20	砂壤土	12.821	7.43676	0.804756	8.72001	9.24101	5	4
296	297	新乡	长垣县	常村乡常村西偏北500米	2-73	114.549	35.1843	20	中壤土	8.84323	5.12948	1.08735	8.64981	4.71741	6	3
297	298	新乡	长垣县	常村乡柳桥东北600米	2-43	114.56	35.2014	20	中壤土	16.2079	9.40133	0.711529	12.4583	13.2129	5	5
298	299	新乡	长垣县	凡相乡农场东250米	15-53	114.652	35.2789	23	重壤土	11.98	6.94896	0.751	8.35	9.25294	5	4
299	300	新乡	长垣县	恼里乡小岸北400米	5-10	114.728	35.052	20	轻壤土	13.6828	7.93665	0.864057	11.0404	9.18533	5	4
300	301	新乡	长垣县	恼里乡冯占东北800米	5-15	114.722	35.0611	20	中壤土	11.3773	6.59938	0.699467	14.1916	9.43487	5	5
